# Supplementary material for: Effects of Household Processing on Residues of the Chiral Fungicide Mandipropamid in Four Common Vegetables
Source: Int J Environ Res Public Health. 2022 Nov 23;19(23):15543. doi: 10.3390/ijerph192315543 (PMC9735481; doi:10.3390/ijerph192315543)
Supplement: Supplementary file 1 [file ijerph-19-15543-s001.zip]

Archive with 1 entries (1 files):
- ijerph-2017260-supplementary.pdf
